# Supplementary material for: COVID-19 Vaccines and Autoimmune Hematologic Disorders
Source: Vaccines (Basel). 2022 Jun 16;10(6):961. doi: 10.3390/vaccines10060961 (PMC9231220; doi:10.3390/vaccines10060961)
Supplement: Supplementary file 1 [file vaccines-10-00961-s001.zip]

Archive with 1 entries (1 files):
- vaccines-1759350-supplementary.pdf
